# Supplementary material for: Free amino acid contents of selected Ethiopian plant and fungi species: a search for alternative natural free amino acid sources for cosmeceutical applications
Source: Amino Acids. 2021 Jun 9;53(7):1105–22. doi: 10.1007/s00726-021-03008-5 (PMC8241648; doi:10.1007/s00726-021-03008-5)
Supplement: Supplementary file 1 — Supplementary file1 (XLSX 53 KB) [file 726_2021_3008_MOESM1_ESM.xlsx]

## Sheet: Sheet1
	S/N	Plants	Part	Concentration (nmol/mg)
				Ala		Cys		Cit		Asp		Glu		Phe		Gly		GABA		His		Ile		Lys		Leu		Met		Asn		Orn		Pro		Gln		Arg		Ser		Thr		Val		Try		Tyr
				Avg	SD	Avg	SD	Avg	SD	Avg	SD	Avg	SD	Avg	SD	Avg	SD	Avg	SD	Avg	SD	Avg	SD	Avg	SD	Avg	SD	Avg	SD	Avg	SD	Avg	SD	Avg	SD	Avg	SD	Avg	SD	Avg	SD	Avg	SD	Avg	SD	Avg	SD	Avg	SD
				nmol/mg	nmol/mg	nmol/mg	nmol/mg	nmol/mg	nmol/mg	nmol/mg	nmol/mg	nmol/mg	nmol/mg	nmol/mg	nmol/mg	nmol/mg	nmol/mg	nmol/mg	nmol/mg	nmol/mg	nmol/mg	nmol/mg	nmol/mg	nmol/mg	nmol/mg	nmol/mg	nmol/mg	nmol/mg	nmol/mg	nmol/mg	nmol/mg	nmol/mg	nmol/mg	nmol/mg	nmol/mg	nmol/mg	nmol/mg	nmol/mg	nmol/mg	nmol/mg	nmol/mg	nmol/mg	nmol/mg	nmol/mg	nmol/mg	nmol/mg	nmol/mg	nmol/mg	nmol/mg
	1	Allium sativum L. (garlic)	Tubers	128.807	6.6937	74.5095	0.0996007	31.5744	1.72291	145.846	4.62774	158.342	5.05615	25.5024	2.98112	25.726	1.91996	5.15839	0.197925	42.5434	6.15259	17.1815	0.845985	129.48	5.33783	30.9959	2.26913	8.80578	1.46205	312.667	16.4223	31.8215	2.56487	30.9612	1.48875	100.339	9.71356	560.805	33.3708	94.2468	7.63369	63.732	5.81074	46.0153	2.50938	19.4009	2.43036	60.7179	9.61552
	2	Allium spathaceum Steud. ex A.Rich (Ethiopian onion)	Tubers	56.16	5.695	50.89	5	5.97	0.465	103.62	11.98	101.17	8.5	34.445	2.93	19.605	2.845	8.87	1.535	50.645	3.505	37.02	3.685	101.01	8.89	107.225	10.69	11.77	5.235	187.975	2.565	16.1	1.395	18.57	2.9	70.25	4.075	264.94	28.93	57.29	5.545	45.445	5.335	50.25	5.895	50.215	4.52	123.725	17.855
	3	Aloe ankoberensis Gilbert and Sebsebe	Leaves	8.29719	0.983634	45.611	4.38122	8.77655	1.01052	22.906	1.24038	10.7857	0.871818	6.01355	0.187725	0.450251	0.0267959	1.50722	0.0790518	12.538	0.460807	2.87018	0	127.912	0.13318	3.69765	10.7159	0.0477032	0.64588	46.964	0.0654033	2.6691	0.105072	1.36379	0.0119141	85.1374	0.0672241	18.6925	17.0229	23.0374	0.640085	44.3751	1.77162	3.82647	0.0199529	2.43264	0.128329	35.0398	0.0357419
	4	Aloe benishangulana Sebsebe & Tesfaye	Leaves	12.158	0.518722	3.77548	0.324577	0.000792821	0.000339891	4.00566	0.406777	6.34661	0.311702	3.63054	0.416765	1.13464	0.111344	8.57334	0.521359	1.46462	0.164839	4.23685	0.214172	8.25299	0.771995	5.96335	0.48583	0.132862	0.0354212	3.91946	0.1083	0.180317	0.0231134	4.37715	0.323412	10.0452	0.689196	4.12985	0.180211	3.31185	0.116308	3.69302	0.270597	5.39915	0.333225	0.992004	0.0771418	3.89805	0.25891
	5	Aloe debrana Christian	Leaves	10.7701	1.69511	3.27232	0.367368	0.000895555	0.000437206	2.08669	0.202331	5.24069	0.500982	2.0052	2.06981	1.38294	0.217861	6.26426	0.954464	1.24917	0.0684933	3.32014	0.436592	6.27959	1.28451	4.33591	0.94865	0.0537222	0.0532951	5.63924	2.16338	0.663767	0.125629	3.0023	0.295439	2.71407	0.896022	1.81639	0.423089	2.4835	0.595125	3.17077	0.506785	4.23182	0.558355	0.784492	0.183313	3.95137	0.534774
	6	Aloe percrassa Tod.	Leaves	6.85427	0.617058	59.01	14.368	5.96657	2.24749	26	7.9043	9.10353	2.07848	6.32946	0.15475	0.475647	0.122213	2.89925	1.2675	13.3511	0.424433	4.68863	0	142.391	1.4699	5.28244	3.27377	0.0831503	0.996767	57.3345	1.80749	2.87096	0.298142	1.34867	0.00424421	69.8941	0.140608	22.1615	19.8579	20.4287	6.63788	52.5528	2.5291	4.43084	0.030259	2.62191	0.688304	31.3436	0.131221
	7	Aloe pirottae Berger	Leaves	5.38905	0.774499	32.4318	4.68985	1.00172	0.228695	13.1273	3.32174	3.00734	0.657664	4.86913	0.444372	0.541897	0.0903951	1.67464	0.249369	5.75552	0.733218	2.82739	0	76.8668	0.469118	4.1087	10.9864	0.00919974	0.349032	35.4335	0.835496	1.74404	0.12144	0.987052	0.00958327	26.3712	0.0765122	9.43376	4.16184	11.5435	0.802325	31.199	0.976291	2.87817	0.0247501	2.52341	0.243594	11.9423	0.336409
	8	Aloe sinana Reynolds	Leaves	4.05582	1.05675	35.7033	24.0598	2.64391	1.67423	21.1189	13.9244	5.47082	3.65628	4.23225	0.72212	0.434208	0.0805146	2.16692	0.812564	8.469	1.91524	2.61965	0	121.485	0.663101	4.40301	8.67409	0.0229286	1.58379	53.0823	2.26853	4.07796	0.554642	1.009	0.0193423	40.482	0.345429	14.1242	2.55973	18.3214	7.24682	33.0769	10.3276	3.02853	0.125802	1.5094	0.81718	20.0746	0.402579
	9	Aloe tewoldei Gilbert & Sebsebe	Leaves	3.97953	0.732787	51.965	5.8767	6.31117	4.71154	34.225	4.05103	9.40008	1.12141	3.71669	0.650832	0.297366	0.119417	2.62602	0.805461	12.4888	4.64507	2.59466	0	131.176	0.763552	3.29884	10.3235	0.0112107	0.0905497	46.1484	0.388483	3.54751	0.74552	1.14131	0.0160694	104.696	0.326009	15.3959	58.2369	21.8168	4.33277	51.4873	3.82426	3.06063	0.015364	1.68403	0.582268	30.0846	0.505364
	10	Ananas comosus (L.) Merr. (pineapple)	Fruit	11.6475	5.11302	9.28176	1.53161	0.343237	0.103711	34.8394	1.97272	19.3763	1.28745	4.99672	1.62974	2.33023	0.0538487	10.3437	3.11361	3.9942	0.939364	2.91077	1.14474	23.6349	5.76958	6.50325	1.23391	1.26371	0.502121	152.441	49.0791	0.932319	0.100798	2.43746	0.761808	34.5146	24.9716	5.65253	1.37012	26.1013	5.64884	10.9228	3.51517	4.63562	1.20797	0.725488	0.164093	15.0352	2.76318
	11	Arachis hypogaea L. (peanut)	Seeds	55.3357	0.275329	7.10039	0.0827051	0.735364	0.00982536	17.7398	0.680761	14.2811	1.57482	42.783	0.788647	5.86427	0.180006	29.5447	0.0332022	5.54205	0.153639	10.1951	0.0382231	9.93807	0.346222	25.7937	0.0683796	0.183637	0.035426	202.437	1.37367	3.65773	0.0281231	5.22452	0.166321	32.8662	0.157849	6.42664	1.73931	10.8406	0.139581	7.08471	0.0720752	14.0819	0.0532546	3.6128	0.0612795	43.2621	0.0790041
	12	Avena abyssinica Hochst. (Ethiopian oat)	Seeds	1.60216	2.59302	0.515081	1.57923	0.0987381	0.357376	4.05702	10.277	2.83831	6.57665	0.252289	2.32738	0.469992	1.189	0.466867	0.701523	0.488808	4.7777	0.371602	1.86019	0.727129	2.56811	0.482786	2.13164	0.00580258	0.256965	6.04298	21.2631	0.0814075	0.994531	0.7457	9.46862	1.78668	20.2666	0.763058	5.20772	0.624534	3.35769	0.32962	2.34743	0.406166	3.74035	1.22583	3.72039	1.21602	3.80585
	13	Brassica carinata A.Braun (Ethiopian mustard)	Seeds	102.479	4.7982	33.4779	4.81915	0.57003	0.146769	197.073	4.77885	179.456	2.54086	42.2368	2.91885	29.5234	2.35683	156.164	8.33501	10.8039	1.26641	40.3727	2.85194	25.7087	1.95183	28.8256	3.63822	13.4237	0.177187	171.619	16.0649	0.86577	0.103201	24.2549	3.87654	13.7643	1.53618	47.6686	1.55102	44.9508	2.39547	35.9949	0.96995	41.4906	6.77282	22.9466	0.773079	23.5095	2.60184
	14	Brassica nigra L. (black mustard)	Leaves	17.5823	1.38174	51.4853	7.05165	5.38427	0.513549	114.962	6.16816	18.4472	0.0784593	12.2112	3.53261	6.13322	0.230856	16.3135	1.75678	9.44781	4.55832	66.05	28.21	8.86602	1.28039	68.05	28.21	11.7231	2.59488	5.83763	3.23645	10.0281	5.34594	0.0549539	0.00440785	3.649	0.561314	73.2589	7.72624	30.3329	9.40118	106.455	0.279915	0.269593	0.0548851	14.3422	2.16787	3.87211	0.32047
	15	Brassica oleracea var italica (broccoli)	Leaves	132.349	0.852234	75.1294	3.49559	1.53882	0.072463	188.264	14.5964	142.772	11.7688	75.8581	0.620403	61.478	0.668324	30.0001	0.521839	116.232	22.9565	74.5967	0.884715	57.4603	1.41584	63.7938	1.48833	34.8351	4.5245	306.779	2.02065	18.6097	3.3561	178.733	3.14675	184.811	6.45431	176.715	4.05947	82.3538	1.69784	63.6775	2.06545	104.583	2.33806	36.3459	0.639902	120.654	10.5761
	16	Brassica oleracea var. capitata (cabbage)	Leaves	233.38	19.5669	70.9934	2.89897	1.18797	0.165766	171.981	12.9477	133.018	0.341509	19.3244	0.187334	52.4797	7.92843	56.7012	8.14965	56.8688	2.65713	58.0718	1.95144	45.2641	0.130555	63.0323	3.07328	6.1954	2.13965	174.701	2.31837	4.51584	0.24924	168.54	25.0927	219.637	10.0746	104.84	5.00581	117.661	14.7803	65.0466	7.3603	86.7019	10.9548	9.24702	2.09397	62.0477	5.91323
	17	Cannabis sativa L. (hemp)	Leaves	28.2204	1.97044	40.4213	5.39795	4.15626	0.540919	131.279	12.7974	66.7484	0.964063	17.4693	0.707565	5.35397	0.305178	30.3785	1.00703	13.7595	2.15352	14.3686	2.41716	60.0214	1.48213	19.61	1.06864	0.282817	0.0923733	68.9959	8.42825	2.27929	0.101081	7.33937	0.881623	75.5082	11.4407	21.0155	0.710183	25.6187	3.15091	39.8268	5.52798	20.8198	0.698338	7.48668	0.612929	53.2109	4.70681
	18	Capsicum annuum L. (hot peppers)	Fruit	217.988	7.23662	41.4636	2.1867	5.19558	0.457311	76.9908	9.9698	37.1106	5.42183	22.7353	0.68198	25.2256	1.48052	138.955	11.9386	27.5696	5.86022	30.4759	0.752388	28.1736	5.50693	82.7576	2.33923	0.814259	0.592085	419.136	23.2834	7.40663	1.80746	25.3265	0.654028	186.255	11.6039	21.8136	0.398337	76.7483	0.10936	46.8702	4.34632	40.8836	0.470855	10.3175	0.168328	22.396	4.4761
	19	Carica papaya L. (papaya)	Fruit	41.8126	10.8665	6.08625	2.74354	4.45266	0.0697994	24.9305	2.36821	14.7635	2.28102	5.83125	1.1571	23.6161	3.30982	26.3859	3.07018	5.86936	0.686477	10.3942	0.474808	7.36498	3.33633	10.0781	5.25278	0.677157	0.309409	41.5948	1.75592	8.35587	3.26105	15.655	2.89076	2.41954	1.07044	2.36495	0.606631	21.2785	0.0344184	7.27908	0.0999658	6.57799	0.184639	1.55363	0.453313	6.49286	2.71663
	20	Cinnamomum verum J.Presl (cinnamon)	Bark	7.26976	4.58673	1.50123	1.12967	0.442499	0.109507	2.96459	1.85227	2.01332	1.08101	1.52477	1.29751	3.37075	0.874425	7.52774	5.57813	4.18083	1.63689	2.19424	1.44364	4.72235	3.80036	5.11116	3.93601	0.0195456	0.01677	16.1627	18.7004	3.49812	0.628723	1.48139	0.605001	6.82196	7.44806	1.38534	0.6966	6.34674	2.7454	1.98289	1.27118	1.33596	1.17705	0.581012	0.492363	5.64449	3.13816
	21	Citrullus lanatus (Thunb.) Matsum. & Nakai (watermelon)	Seeds	81.7687	0.819773	7.36316	0.350932	2.20209	6.17941	29.2312	1.5377	29.8327	1.99619	4.54673	0.152921	6.85798	0.249488	35.8861	0.971763	7.63915	0.498906	6.54628	0.198335	9.49466	0.365487	14.2149	0.373151	0.186698	0.0164104	64.2406	0.253171	5.08047	0.327799	4.91062	0.549599	43.9751	1.88092	3.05746	2.93502	14.5696	0.278366	7.3849	0.304651	8.69321	0.203851	0.684735	0.0420022	7.63975	0.316124
	22	Citrullus lanatus (Thunb.) Matsum. & Nakai (watermelon)	Fruit	1.15028	0.714539	0.566139	0.0428623	5.96242	0.0125293	1.24299	0.244914	1.54105	0.720251	0.513027	0.00162869	0.659868	0.0459344	1.0313	0.363237	0.981127	0.0819345	0.650247	0.00975165	1.61399	0.0123139	1.31322	0.0131389	0.0368796	0.00616938	1.98394	2.80314	0.19896	0.0133397	0.635574	0.00589075	3.58953	0.443902	3.42746	0.175163	1.48349	0.251976	0.559763	0.136161	0.704581	0.0176167	0.23419	0.0987401	1.0246	0.0233854
	23	Coriandrum sativum L. (coriander)	Leaves	9.58248	0.390909	16.1294	4.05711	10.963	2.14295	115.444	22.569	8.05878	1.80997	5.8607	0.765239	1.49654	0.182924	2.18247	0.239009	5.06864	1.16894	5.32966	0	33.7843	0.695004	3.93419	18.877	0.0674603	0.937277	6.78034	0.52414	2.65281	0.120842	1.0227	0.0228644	10.8263	0.116535	7.4611	7.76313	13.4237	2.09779	30.3774	2.28167	7.55705	0.0305099	2.24706	0.704044	10.6795	0.444757
	24	Cucumis sativus L. (cucumber)	Fruit	14.7777	1.92057	2.28391	0.47023	1.28604	0.266252	12.4988	1.12939	9.3723	1.45398	1.49982	0.123312	2.4307	0.194739	9.99161	0.634055	1.40253	0.370592	0.860572	0.175131	2.76052	0.395193	1.3897	0.19795	0.0236233	0.024565	3.79831	2.49862	0.655361	0.0654446	1.14021	0.180694	5.68006	3.57402	2.63688	0.517007	5.6773	0.407272	2.48356	0.407068	1.1161	0.170378	0.598267	0.132609	3.55646	0.144869
	25	Cucurbita maxima Duchesne (pumpkin)	Seeds	2.3878	0.819832	3.42856	1.04928	0.528543	0.362495	16.9633	6.07931	21.3428	6.21084	2.33816	0.390821	0.894863	0.206471	2.08447	1.03782	3.47102	0.880393	0.914658	0.0224391	3.74273	0.652832	1.00391	0.221827	0.0926147	0.0360526	9.04309	3.39268	0.81942	0.250336	0.563833	0.154698	9.50289	4.53561	12.1362	2.58452	3.3249	1.25445	1.99377	0.386778	1.02817	0.185194	8.59552	2.43799	7.59766	3.40889
	26	Cucurbita pepo subsp. pepo convar. giromontiina (zucchini)	Fruit	31.2731	4.80383	7.88553	1.61898	8.81414	2.6193	79.1709	34.6518	22.7524	10.5428	5.28591	0.876225	3.39776	0.759514	35.6835	6.68111	4.67084	0.720651	3.47797	0.52542	6.09939	1.27128	3.52912	0.838015	0.0117265	0.00985239	60.2839	7.57249	0.932435	0.194042	2.10941	0.481466	80.607	15.1317	4.06486	0.792992	32.2514	4.98182	7.09792	1.24518	4.92852	0.673839	0.849976	0.215564	8.62561	1.817
	27	Cuminum cyminum L. (cumin)	Seeds	148.248	6.04564	36.3261	1.21219	1.4832	0.0996206	131.128	9.54199	118.514	11.1473	34.5405	1.75414	37.9129	2.57848	45.4744	4.63198	40.8346	1.55334	33.678	2.23673	34.8161	0.0399627	36.9622	5.75669	3.05599	0.451515	282.288	25.4136	3.85428	0.984203	116.208	3.67333	34.1533	0.354599	238.181	6.86989	29.1455	1.56753	33.8129	3.68842	41.639	5.52912	13.729	1.00954	20.9778	0.355648
	28	Cymbopogon citratus (DC.) Stapf (lemon grass)	Leaves	15.3192	4.6033	16.2568	4.59617	0.898987	0.490994	23.481	3.34035	23.9085	7.22492	9.17314	1.46271	1.82659	0.801001	7.16834	2.63629	10.0873	3.95603	2.71524	0.576868	28.2237	11.4557	4.84111	1.03737	0.519235	0.64767	154.951	48.0644	1.13743	0.189104	2.52669	0.574479	46.7874	36.5339	11.4427	3.33714	19.8543	4.21441	16.446	4.40685	6.0693	1.11665	1.62915	0.0993567	30.1786	5.7705
	29	Daucus carota subsp. sativus (Hoffm.) Arcang. (carrot)	Tubers	104.753	0.846318	9.37603	3.83154	2.6411	0.512914	35.3425	5.4279	36.408	8.81633	5.29354	0.803704	7.74963	0.396243	37.5324	3.8029	6.98904	1.25825	7.72073	0.726138	7.81942	0.103288	16.3798	2.5587	0.231241	0.11242	78.9092	10.3553	5.94399	0.491275	5.73189	0.803542	55.4549	0.756942	3.71057	1.00395	16.2272	1.21496	8.94837	1.18723	10.5811	0.916635	0.835447	0.338839	6.827	0.953153
	30	Eragrostis tef (Zucc.) Trotter (teff)	Seeds	158.937	7.98163	35.5182	2.42843	2.1234	0.0771881	154.023	8.94447	161.583	7.77911	26.8034	1.58202	64.2648	3.88993	10.0763	0.847616	37.5987	1.53837	29.9336	0	77.9188	1.83099	31.341	3.68575	8.14758	2.17619	201.403	1.90504	3.84719	0.195292	29.3592	0.211269	29.9715	1.58655	83.974	2.14328	47.7185	3.41018	37.0871	1.7072	34.8405	0.0240877	15.8059	2.16694	32.0616	1.19539
	31	Fragaria × ananassa Duchesne (strawberry)	Fruit	11.2934	0.515618	5.93259	0.480068	0.320219	0.235412	22.2972	0.516806	11.4914	0.685267	0.937077	0.0553946	1.03395	0.0585432	7.63826	0.406446	3.47417	0.854329	0.648184	0.124189	2.0802	0.26645	0.946229	0.0769073	0.0120046	0.00456286	208.253	7.33397	0.613808	0.0715039	0.77008	0.0600572	4.59412	0.360798	4.5612	1.098	10.0309	0.636838	5.44363	0.178901	1.36851	0.0583333	0.342767	0.0407813	3.47919	0.571687
	32	Glycine max (L.) Merr. (soybean)	Seeds	56.5283	1.15969	10.934	1.3255	1.41165	0.400086	108.093	7.59398	117.681	18.6416	17.0205	2.2709	24.7744	4.4363	25.7593	6.29811	55.0394	3.88779	15.3598	3.28551	59.1477	1.22828	25.9448	3.58942	2.55371	0.480727	268.528	12.4735	4.69955	0.458723	15.0315	4.22182	7.57783	0.0673742	171.707	19.4955	20.2192	8.23531	14.3633	3.45599	17.0103	3.53097	36.4632	3.32651	32.1152	9.01329
	33	Helianthus annuus L. (sunflower)	Seeds	71.3785	5.50402	29.0717	0.300667	1.06042	0.423018	107.74	2.63852	61.9633	2.66528	48.6798	6.02227	36.6963	6.80976	6.75132	1.00294	32.5701	4.9114	49.6689	3.68153	38.4333	5.45466	44.3301	6.80862	16.6294	1.02584	165.733	6.77873	2.04437	0.384766	139.404	6.70152	30.9073	3.84488	86.4001	9.00406	31.2215	5.12566	24.4109	1.47991	40.5729	4.70677	20.7721	2.66231	34.6567	2.44036
	34	Lactuca sativa L. (lettuce)	Leaves	5.4241	0.34424	48.2644	17.0542	1.36422	0.442851	97.6276	56.6049	8.75721	4.16716	2.91395	1.14987	0.470079	0.0751897	2.38769	0.742698	4.54601	0.662172	3.69419	0	53.8116	1.08131	4.46886	11.8958	0.0157075	0.408183	188.805	1.99758	2.79198	0.247452	0.693366	0.00639027	72.6462	0.0501155	15.4301	33.2249	26.0363	4.5525	46.7049	8.43597	5.01185	0.0160783	2.12886	1.70857	12.4154	0.110103
	35	Linum usitatissimum L. (flax)	Seeds	111.388	3.20342	31.1292	1.66963	0.466821	0.113478	161.298	5.88907	99.3323	8.11867	50.9396	3.89411	38.9437	1.02601	3.19696	0.830965	27.5757	2.15452	43.3299	2.27795	66.9233	3.92084	54.4693	12.4378	16.0452	1.32227	151.614	3.26018	2.3278	0.307255	45.8715	0.552297	32.7305	3.29637	106.761	5.30248	33.4068	0.563097	32.0419	1.51132	40.7067	3.39039	32.4045	2.33338	41.0813	2.65933
	36	Malus domestica Borkh. (apple)	Fruit	1.6501	0.134883	0.242393	0.0225139	0.0110401	0.00345082	4.18396	0.699922	1.73954	0.140597	0.0869844	0.00216626	0.146509	0.00386906	1.17178	0.193448	0.159076	0.0151713	0.202963	0.00825041	0.174385	0.0273812	0.119295	0.0120679	0.000971019	0.000472864	3.22442	0.0162678	0.0772196	0.00915558	0.130306	0.0117968	0.354705	0.0605747	0.0276784	0.00320621	0.650166	0.0396439	0.243046	0.00904356	0.374665	0.00800653	0.0191173	0.00338494	0.125891	0.00525582
	37	Mangifera indica L. (mango)	Fruit	3.33774	0.472444	0.333077	0.0272227	0.090938	0.0731486	2.45113	0.0838537	1.55933	0.0226997	0.0429957	0.00136378	0.180074	0.00542596	1.26604	0.158634	0.205284	0.0905789	0.124556	0.00567752	0.318539	0.0164839	0.164638	0.0100944	0.000715713	0.000168814	0.463738	0.112743	0.0894845	0.0272868	0.444087	0.0528237	0.674657	0.0196707	0.573942	0.129717	0.917216	0.0493477	0.26736	0.0152966	0.127356	0.0018031	0.0211941	0.00264464	0.120341	0.0259618
	38	Mangifera indica L. (mango)	Peal	1.06278	0.0554824	0.127444	0.150809	0.0688738	0.0748547	0.819227	0.0104219	0.489789	0.0776012	0.0276302	0.0694085	0.128283	0.045557	0.581362	0.0713223	0.112063	0.228048	0.0569192	0.0587021	0.115911	0.0109979	0.0849383	0.127862	0.000232514	0.0449478	1.51474	0.0607363	0.0726277	0.09021	0.102693	0.0362827	0.319673	0.0220783	0.0517254	0.072059	0.399291	0.119247	0.10408	0.0637799	0.0429856	0.0723153	0.0739343	0.0876519	0.0679911	0.258311
	39	Matricaria chamomilla L. (chamomile)	Flower	25.3158	1.50557	39.4692	1.70297	2.62507	0.0435316	57.2289	8.62089	53.2726	7.1407	17.041	1.39796	6.87208	1.25918	15.5229	0.693748	24.8999	3.98595	15.9548	1.82282	49.6058	0.33386	17.6093	0.624164	0.397877	0.147552	162.247	4.64665	1.74208	0.0549725	45.4154	1.52623	100.188	5.38569	35.9824	0.438898	42.6021	1.19142	37.0869	1.33674	21.8008	1.14282	6.85187	0.58071	32.1327	2.85922
	40	Mentha x piperita L. (peppermint)	Leaves	11.2112	0.751986	9.19056	0.585351	0.133607	0.0439236	20.1751	0.839525	1.299	0.104932	12.6123	0.712072	2.63653	0.193419	6.94567	0.399016	7.20679	0.574055	2.82913	0	5.69689	0.262137	2.08561	1.08305	0.00334881	0.191069	84.2804	0.021708	0.335956	0.0216882	1.37953	0.00353454	10.4568	0.0777631	12.6384	1.37899	14.0284	0.781881	8.82337	0.912835	8.25338	0.00126569	6.03852	0.522026	6.22053	0.378397
	41	Moringa oleifera Lam. (moringa)	Leaves	198.993	7.98303	119.922	5.81938	4.06744	0.614564	164.629	0.318644	122.528	7.26695	90.407	8.69763	42.5839	4.73691	102.552	11.1995	46.5798	4.9177	95.2908	6.43788	89.636	2.60192	101.312	8.67014	14.7787	2.49016	548.111	51.9595	6.99496	1.57106	67.9215	3.95213	53.5859	7.38303	49.8562	6.78716	109.178	18.2007	91.6966	13.6746	86.0668	16.8957	57.2336	5.73252	89.431	5.86044
	42	Musa acuminata Colla (banana)	Peal	1.18866	0.113102	1.07285	0.0536837	0.0155882	0.00163799	3.78328	0.399722	1.54539	0.347439	0.0682808	0.00308237	0.662757	0.0537891	2.85678	0.307166	4.72075	1.18269	0.206328	0.0169174	0.824706	0.213784	1.29838	0.0843376	0.00184767	0.000587002	3.2124	0.185224	0.122966	0.00914506	0.738138	0.0407857	2.73265	0.0830813	0.299072	0.0248131	2.74346	0.182814	0.850378	0.0682701	0.800792	0.0738253	0.101321	0.00235056	1.36707	1.07959
	43	Musa acuminata Colla (banana)	Fruit	4.17845	0.714539	1.49632	0.0428623	0.0249961	0.0125293	4.05005	0.244914	2.79904	0.720251	0.153935	0.00162869	0.636443	0.0459344	1.98296	0.363237	0.501328	0.0819345	0.255239	0.00975165	0.556274	0.0123139	0.637882	0.0131389	0.00242034	0.00616938	25.243	2.80314	0.0968953	0.0133397	0.330708	0.00589075	2.80335	0.443902	0.737305	0.175163	2.3782	0.251976	1.43542	0.136161	0.449002	0.0176167	0.491235	0.0987401	0.385943	0.0233854
	44	Nigella sativa L. (black cumin)	Seeds	74.7663	5.49875	19.8848	1.60459	0.984331	0.0802388	72.377	4.63186	136.04	1.93054	45.4407	5.51691	22.2749	1.1385	17.3043	2.03241	15.2121	1.05835	22.6696	0.919802	36.1365	1.38215	28.8772	5.92297	4.61669	0.151348	122.551	11.2737	3.24973	0.128213	72.6895	9.62767	18.2046	2.44322	86.5665	3.42698	22.2133	2.47257	17.0806	1.10093	22.0062	1.92381	73.7031	4.97028	34.7451	3.792
	45	Ocimum basilicum L. (Mexican spice basil)	Leaves	17.8542	1.49141	14.5684	1.01908	1.5058	0.266338	18.0714	2.19534	1.85721	0.0956671	7.31511	0.650606	2.72708	0.217438	11.8912	0.819374	6.54626	0.112872	4.12183	0	19.168	0.200984	8.63025	1.16686	0.835456	0.438147	76.6432	0.0329986	0.922666	0.0171505	1.8022	0.0191656	65.7372	0.156972	12.1978	0.742637	10.9236	1.03382	12.7758	0.492932	7.2093	0.000764641	2.42938	0.325917	13.086	0.0282802
	46	Persea americana Mill. (avocado)	Fruit	77.8741	0.919742	13.8693	0.658213	0.82515	0.0258823	13.5754	0.589381	16.6173	2.20126	6.10493	0.509101	18.3671	0.548894	196.901	10.384	4.10567	1.62105	15.9102	1.07188	25.2494	6.90699	27.4955	7.06382	0.0171824	0.00689375	19.8952	0.948299	6.40509	1.18278	23.8192	0.665187	3.45533	0.0542987	5.55414	0.578058	16.8057	1.20754	13.9364	0.350643	19.5242	0.396569	0.963839	0.0430284	7.65881	2.19923
	47	Phaseolus vulgaris L. (common bean)	Seeds	183.926	0.656605	36.8333	0.11952	4.51998	0.0572831	74.9829	1.2454	30.9927	0.921706	21.1355	0.219095	21.9692	0.26094	121.058	0.0821071	23.0701	1.40363	28.3375	0.0835297	28.7227	0.207617	60.6388	0.245317	0.588382	0.00920834	346.717	2.13323	6.09656	0.286744	21.9749	0.257943	163.651	0.0594959	20.6581	2.48427	80.4989	0.269302	41.5048	0.138414	36.6767	0.201232	9.25013	0.256328	27.1624	0.365614
	48	Piper nigrum L. (black pepper)	Seeds	75.6941	5.38955	10.6104	0.332663	0.580208	0.200228	406.161	32.0362	14.6668	2.37835	5.36839	0.546058	12.5482	1.46057	101.836	7.93804	5.97064	0.129228	7.289	0.152299	11.4691	0.0529325	8.85671	2.33667	0.0673782	0.0107848	593.198	13.2275	2.14907	0.20977	12.6686	1.07611	1.67385	0.177909	5.24144	0.813763	16.1656	2.03181	8.64557	0.22023	8.47126	0.770973	2.43174	0.557403	6.3335	0.438718
	49	Pisum sativum var. Abyssinicum (A. Braun) Berger (decoco)	Seeds	64.9965	5.05077	53.7081	0.588499	4.13792	0.269672	223.408	17.9031	192.875	8.3452	30.8208	1.73269	37.196	0.571357	38.411	4.47111	23.1206	2.01861	21.9366	3.54584	62.5773	7.9161	37.2409	1.72299	4.20301	0.251631	523.884	59.3317	10.547	1.39881	102.386	20.6316	17.6807	3.82503	351.975	14.2352	25.1743	3.73797	51.3354	2.82752	30.8623	5.7599	14.8067	1.08022	39.5454	7.42615
	50	Plectranthus edulis (Vatke) Angew (Ethiopian potato)	Tubers	61.1573	11.0455	35.1264	4.34253	1.0462	0.161877	81.6519	1.93838	22.5179	4.26404	49.0126	5.19105	17.9271	2.52944	86.1499	13.7986	16.334	1.69515	42.3321	5.55183	48.7884	8.02925	32.5815	5.01307	36.5765	4.8953	281.066	21.3732	5.76976	1.47792	33.8963	4.93067	156.178	13.4211	42.1962	4.6186	32.9409	3.23744	37.4399	2.73617	66.9322	7.04821	11.0924	1.57107	13.6799	1.39865
	51	Pleurotus ostreatus (Jacq. ex Fr.) P.Kumm. (oyster mushroom)	Fruit body	207.305	8.54	193.27	3.11	4.79	0.73	154.925	70.53	242.32	42.525	118.66	0.755	56.865	4.1	13.42	0.2	170.01	15.23	102.085	1.625	179.12	19.03	130.615	1.17	148.805	66.685	118.74	8.255	38.26	5.155	31.635	0.06	441.995	36.46	190.315	1.475	164.675	2.405	189.88	5.06	129.72	1.15	41.915	2.325	299.385	21.305
	52	Ruta chalepensis L. (rue)	Leaves	142.71	4.00011	61.4734	3.77014	1.4264	0.137804	80.615	5.36617	31.5474	2.731	54.5183	3.7425	32.0693	0.581468	59.111	2.52272	29.9091	1.01337	49.1428	2.68563	55.3894	2.69641	57.2633	1.16402	4.57049	1.5312	409.629	0.457897	7.26697	2.88089	261.45	5.73476	48.5569	2.5117	33.533	7.0068	44.4027	4.09096	56.2181	2.02002	62.5124	5.31186	39.2947	1.52308	79.9173	5.11424
	53	Rumex abyssinicus Jacq. (mekmako)	Leaves	12.4889	1.69063	15.079	1.10417	0.403012	0.118855	17.993	1.95544	28.0547	3.92684	7.79302	0.64358	3.18735	0.407901	56.199	2.65615	15.1755	1.43455	13.0742	1.24945	13.932	0.842926	10.8706	0.866663	0.0378404	0.0198518	18.5323	1.68193	0.820933	0.10987	8.45645	3.46444	44.6426	3.33451	5.69599	0.595278	20.5588	0.768165	15.459	0.394623	14.7192	0.631062	2.95014	0.901674	21.5653	1.40907
	54	Salvia rosmarinus Schleid. (rosemary)	Leaves	51.9506	3.29603	6.84413	0.501516	0.661273	0.220586	21.339	1.87714	16.4212	1.75972	47.8038	1.49894	6.97789	0.926022	33.8482	5.74063	7.13831	2.23206	11.6196	1.67305	12.1462	1.59877	32.1032	2.8044	0.25805	0.10018	212.897	1.97578	4.28259	0.59868	6.16007	0.964462	40.012	6.31411	5.92055	1.52821	13.0845	2.52835	8.38995	1.19944	16.0861	1.27342	4.11532	0.504568	45.3182	0.343532
	55	Sesamum indicum L. (sesame)	Seeds	40.5394	0.17239	8.77604	0.0458178	1.98524	0.0499783	14.1128	0.465121	20.2464	0.49997	7.19493	0.109257	6.25425	0.052035	42.0584	0.0615692	7.6191	0.242646	7.90626	0.108774	16.2042	0.13612	20.1887	0.203486	0.0456974	0.0386404	58.0383	1.7581	3.23131	0.048197	6.38808	0.033095	35.4717	0.0624846	5.78863	0.275267	13.2093	0.12542	7.95815	0.0571641	7.74917	0.0509015	3.64769	0.0344019	10.1857	0.114433
	56	Solanum lycopersicum L. (tomato)	Fruit	31.12	1.78093	13.305	4.01199	2.89772	0.251385	196.706	27.6587	174.32	23.503	27.0284	3.33219	3.20591	0.389065	55.6613	8.37525	29.7478	2.84055	7.77607	1.62303	27.1391	4.0044	8.47172	1.29057	0.170783	0.0818409	141.819	19.9921	1.86372	0.129517	3.33003	0.385063	140.312	21.2269	9.6812	1.77058	18.8701	3.82873	12.0188	3.12481	6.30099	0.693848	5.48959	0.595918	46.1809	9.07223
	57	Syzygium aromaticum (L.) Merr. & L.M.Perry (clove)	Flower	175.867	0.0855821	49.8675	0.0323232	2.57107	0.00194499	60.648	0.117582	89.7674	0.191353	77.2862	0.111044	40.0278	0.0365823	318.812	0.265274	57.1859	0.0329168	78.0149	0.0769798	143.723	0.0742286	196.019	0.350046	1.39953	0.000756659	141.473	1.11498	11.5243	0.0247119	45.0728	0.117174	320.749	0.00862983	16.3688	0.709262	38.9117	0.076401	50.7258	0.0321264	68.4389	0.0853762	23.6647	0.0113993	61.9738	0.12395
	58	Thymus vulgaris L. (thyme)	Leaves	87.4399	7.51727	23.9096	2.56317	20.8321	1.10415	41.3188	3.15403	33.3687	3.0315	14.686	2.01946	14.3996	5.52264	44.2895	3.71528	8.77383	3.40174	19.8717	1.90438	19.4951	3.7896	29.2202	3.49206	0.0696026	0.0398468	200.882	12.0698	8.76125	7.38515	65.5074	22.3734	85.6265	4.77082	13.1959	1.60931	32.3728	6.46481	23.3083	2.74237	27.9803	2.86382	13.217	1.08426	27.3779	1.5502
	59	Trigonella foenum-graceum L. (fenugreek)	Seeds	70.5645	0.662628	13.986	0.298891	1.21518	0.0988289	13.4372	0.462276	17.425	2.06722	5.81648	0.674693	16.6853	0.419342	174.282	0.34774	5.11246	0.933911	15.4067	0.264088	27.5069	0.858384	30.1498	1.32561	0.219313	0.126509	19.9897	1.0363	5.31552	0.285219	21.0308	0.326416	3.96166	2.36233	4.9345	0.410514	14.9667	0.576739	12.6379	0.424892	18.3453	0.498291	1.20013	0.209607	6.11803	0.875854
	60	Zingiber officinale Roscoe (ginger)	Tubers	233.079	16.3859	39.1591	0.0014352	5.76315	0.149368	626.556	23.5007	140.377	5.46222	17.6733	2.05479	37.7439	2.09942	95.1105	2.77175	20.6834	0.64128	28.2213	0.925631	45.1108	0.769172	44.2736	2.06837	0.255134	0.0389974	318.722	9.24205	18.1546	2.20263	60.364	1.24909	9.17215	1.12514	143.739	9.3037	56.7393	1.52217	41.7358	0.487895	46.6881	2.67101	9.77769	0.207472	26.6211	1.77351
